# Supplementary material for: Qualitative and Quantitative Analysis of Ejiao-Related Animal Gelatins through Peptide Markers Using LC-QTOF-MS/MS and Scheduled Multiple Reaction Monitoring (MRM) by LC-QQQ-MS/MS
Source: Molecules. 2022 Jul 21;27(14):4643. doi: 10.3390/molecules27144643 (PMC9318382; doi:10.3390/molecules27144643)
Supplement: Supplementary file 1 [file molecules-27-04643-s001.zip]

Archive with 1 entries (1 files):
- molecules-1645388-supplementary.pdf
